# Supplementary material for: Combined LC-MS/MS and Molecular Networking Approach Reveals Antioxidant and Antimicrobial Compounds from Erismadelphus exsul Bark
Source: Plants (Basel). 2022 Jun 3;11(11):1505. doi: 10.3390/plants11111505 (PMC9182967; doi:10.3390/plants11111505)
Supplement: Supplementary file 1 [file plants-11-01505-s001.zip]

Archive with 1 entries (1 files):
- plants-1737748-supplementary.pdf
